# Supplementary material for: Scatterometry-Based Monitoring of Laser-Induced Periodic Surface Structures on Stainless Steel
Source: Sensors (Basel). 2025 Aug 13;25(16):5031. doi: 10.3390/s25165031 (PMC12390449; doi:10.3390/s25165031)
Supplement: Supplementary file 1 [file sensors-25-05031-s001.zip]

Archive with 1 entries (1 files):
- sensors-3803741-supplementary.pdf
